# Supplementary material for: An RB1CC1 Missense Variant in Nova Scotia Duck Tolling Retrievers with Degenerative Encephalopathy
Source: Genes (Basel). 2025 Feb 25;16(3):269. doi: 10.3390/genes16030269 (PMC11941761; doi:10.3390/genes16030269)
Supplement: Supplementary file 1 [file genes-16-00269-s001.zip]

Archive with 1 entries (1 files):
- genes-3483121-supplementary.xlsx
