# Supplementary material for: An RB1CC1 Missense Variant in Nova Scotia Duck Tolling Retrievers with Degenerative Encephalopathy
Source: Genes (Basel). 2025 Feb 25;16(3):269. doi: 10.3390/genes16030269 (PMC11941761; doi:10.3390/genes16030269)
Supplement: Supplementary file 1 [file genes-16-00269-s001.zip › genes-3483121-supplementary.xlsx]

## Sheet: Sheet1
Supplemental Table 1 BioSample IDs of all Whole Genome Sequences Employed in this Study; Affected Dog ID Highlighted
SAMN03323675
SAMN03580379
SAMN03580380
SAMN03580381
SAMN04196845
SAMN03323670
SAMN04196846
SAMN03323672
SAMN04196847
SAMN04196848
SAMN03580382
SAMN03145702
SAMN03145703
SAMN03580383
SAMN03580384
SAMN03580385
SAMN03580386
SAMN03580387
SAMN03580388
SAMN03580389
SAMN03580390
SAMN03580391
SAMN03580392
SAMN03580393
SAMN03580399
SAMN03323668
SAMN03580400
SAMN03580401
SAMN03580402
SAMN03580403
SAMN03580404
SAMN03580405
SAMN03580406
SAMN03580407
SAMN03580408
SAMN03145704
SAMN03075611
SAMN03580413
SAMN03323676
SAMN04196849
SAMN04196850
SAMN03323671
SAMN04196851
SAMN04196852
SAMN03323673
SAMN04196853
SAMN03323674
SAMN04196854
SAMN04196855
SAMN04196856
SAMN04196857
SAMN04196858
SAMN04196859
SAMN04196860
SAMN04196861
SAMN04196862
SAMN03323669
SAMN03323677
SAMN04196863
SAMN04196864
SAMN04196865
SAMN06159667
SAMN06159668
SAMN06159669
SAMN06159670
SAMN06159671
SAMN06159672
SAMN06159673
SAMN05770194
SAMN06159674
SAMN06159675
SAMN06159676
SAMN06159677
SAMN06159678
SAMN06159679
SAMN06159680
SAMN06159681
SAMN06159682
SAMN06159683
SAMN06159684
SAMN06159685
SAMN06159686
SAMN06159687
SAMN06159688
SAMN06159689
SAMN10940769
SAMN10940770
SAMN10940771
SAMN10940772
SAMN10940773
SAMN10940774
SAMN10940775
SAMN10940776
SAMN10940777
SAMN10940778
SAMN10940779
SAMN10940780
SAMN10940781
SAMN10940782
SAMN10940783
SAMN10940784
SAMN10940785
SAMN10940786
SAMN10940787
SAMN10940788
SAMN10940789
SAMN10940790
SAMN10940791
SAMN10940792
SAMN10940793
SAMN10940794
SAMN10940795
SAMN10940796
SAMN10940797
SAMN10940798
SAMN10940799
SAMN10940800
SAMN10940801
SAMN10940802
SAMN10940803
SAMN10940804
SAMN10940805
SAMN10940806
SAMN10940807
SAMN10940808
SAMN10940809
SAMN10940810
SAMN10940811
SAMN10940812
SAMN10940813
SAMN10940814
SAMN10940815
SAMN10940816
SAMN10940817
SAMN10940818
SAMN10940819
SAMN10940820
SAMN10940821
SAMN10940822
SAMN10940823
SAMN10940824
SAMN10940825
SAMN10940826
SAMN10940827
SAMN12700520
SAMN12700521
SAMN12700522
SAMN12700523
SAMN12700524
SAMN12700525
SAMN12700526
SAMN12700527
SAMN12700528
SAMN12700529
SAMN12700530
SAMN12700531
SAMN12700532
SAMN12700533
SAMN12700534
SAMN12700535
SAMN12700536
SAMN12700537
SAMN12700538
SAMN12700539
SAMN12700540
SAMN12700541
SAMN12700542
SAMN12700543
SAMN12700544
SAMN12700545
SAMN12700546
SAMN12700547
SAMN12700548
SAMN12700549
SAMN12700550
SAMN12700551
SAMN12700552
SAMN12700553
SAMN12700554
SAMN12700555
SAMN13655888
SAMN13655889
SAMN13655890
SAMN13655891
SAMN13655892
SAMN13655893
SAMN13655894
SAMN13655895
SAMN13655896
SAMN13655897
SAMN13655898
SAMN13655899
SAMN13655900
SAMN13655901
SAMN13655902
SAMN13655903
SAMN13655904
SAMN13655905
SAMN13655906
SAMN13655907
SAMN13655908
SAMN13655909
SAMN13655910
SAMN13655911
SAMN13655912
SAMN13655913
SAMN13655914
SAMN13655915
SAMN13655916
SAMN13655917
SAMN13655918
SAMN13655919
SAMN13655920
SAMN13655921
SAMN13655922
SAMN13655923
SAMN24256719
SAMN24256720
SAMN24256721
SAMN24256722
SAMN24256723
SAMN24256724
SAMN24256725
SAMN24256726
SAMN24256727
SAMN24256728
SAMN24256729
SAMN24256730
SAMN24256731
SAMN24256732
SAMN24256733
SAMN24256734
SAMN24256735
SAMN24256736
SAMN24256737
SAMN24256738
SAMN24256739
SAMN24256740
SAMN24256741
SAMN24256742
SAMN24256743
SAMN24256744
SAMN24256745
SAMN24256746
SAMN24256747
SAMN24256748
SAMN24256749
SAMN24256750
SAMN24256751
SAMN24256752
SAMN24256753
SAMN24256754
SAMN24256755
SAMN24256756
SAMN24256757
SAMN24256758
SAMN24256759
SAMN24256760
SAMN24256761
SAMN24256762
SAMN24256763
SAMN24256764
SAMN24256765
SAMN24256766
SAMN24256767
SAMN24256768
SAMN24256769
SAMN24256770
SAMN24256771
SAMN24256772
SAMN24256773
SAMN24256774
SAMN24256775
SAMN24256776
SAMN24256777
SAMN39309472
SAMN39309473
SAMN39309474
SAMN39309475
SAMN39309476
SAMN39309477
SAMN39309478
SAMN39309479
SAMN39309480
SAMN39309481
SAMN39309482
SAMN39309483
SAMN39309484
SAMN39309485
SAMN39309486
SAMN39309487
SAMN39309488
SAMN39309489
SAMN39309490
SAMN39309491
SAMN39309492
SAMN39309493
SAMN39309494
SAMN39309495
SAMN39309496
SAMN39309497
SAMN39309498
SAMN39309499
SAMN39309500;
SAMN39309501
SAMN39309502
SAMN39309503
SAMN39309504
SAMN39309505
SAMN39309506
SAMN39309507
SAMN39309508
SAMN39309509
SAMN39309510
SAMN39309511
SAMN39309512
SAMN39309513
SAMN39309514
SAMN39309515
SAMN39309516
SAMN39309517
SAMN39309518
SAMN39309519
SAMN39309520
SAMN39309521
SAMN39309522
SAMN39309523
SAMN39309524
SAMN39309525
SAMN39309526
SAMN39309527
SAMN39309528
SAMN39309529
SAMN39309530
